# Supplementary material for: Dopamine-induced tyrosine phosphorylation of NR2B (Tyr1472) is essential for ERK1/2 activation and processing of novel taste information
Source: Front Mol Neurosci. 2014 Jul 18;7:66. doi: 10.3389/fnmol.2014.00066 (PMC4103512; doi:10.3389/fnmol.2014.00066)
Supplement: Supplementary file 1 [file Data_Sheet_1.ZIP]

Archive with 6 entries (6 files):
- Data_Sheet_1.PDF
- Data_Sheet_2.PDF
- Data_Sheet_3.PDF
- Data_Sheet_4.PDF
- Data_Sheet_5.PDF
- Data Sheets legends.pdf
